# Supplementary material for: Investigating the Relationship Between Visual Evoked Potentials, Neurological and Neuropsychological Status in Primary Progressive Multiple Sclerosis
Source: J Clin Med. 2026 Jun 28;15(13):5031. doi: 10.3390/jcm15135031 (PMC13362041; doi:10.3390/jcm15135031)
Supplement: Supplementary file 1 [file jcm-15-05031-s001.zip]

Archive with 1 entries (1 files):
- jcm-4347767-supplementary.pdf
